# Supplementary material for: Diversity of the genus Sugiyamaella and description of two new species from rotting wood in China
Source: MycoKeys. 2021 Jan 12;77:27–39. doi: 10.3897/mycokeys.77.60077 (PMC7815693; doi:10.3897/mycokeys.77.60077)
Supplement: XML Treatment for Sugiyamaella yunanensis [file mycokeys.77.60077-treatment1.xml]

<!DOCTYPE tp:taxon-treatment
  PUBLIC "-//TaxonX//DTD Taxonomic Treatment Publishing DTD v0 20100105//EN" "tax-treatment-NSO.dtd">
<tp:taxon-treatment xmlns:tp="http://www.plazi.org/taxpub"><tp:treatment-meta><kwd-group><label>Taxon classification</label><kwd><named-content xmlns:xlink="http://www.w3.org/1999/xlink" content-type="kingdom">Fungi</named-content></kwd><kwd><named-content xmlns:xlink="http://www.w3.org/1999/xlink" content-type="order">Saccharomycetales</named-content></kwd><kwd><named-content xmlns:xlink="http://www.w3.org/1999/xlink" content-type="family">Trichomonascaceae</named-content></kwd></kwd-group><mixed-citation publication-type="journal"><person-group><name><surname>Shi</surname><given-names>Cheng-Feng</given-names></name><name><surname>Zhang</surname><given-names>Kai-Hong</given-names></name><name><surname>Chai</surname><given-names>Chun-Yue</given-names></name><name><surname>Yan</surname><given-names>Zhen-Li</given-names></name><name><surname>Hui</surname><given-names>Feng-Li</given-names></name></person-group><article-title>Diversity of the genus <italic><tp:taxon-name><tp:taxon-name-part taxon-name-part-type="genus" reg="Sugiyamaella">Sugiyamaella</tp:taxon-name-part></tp:taxon-name></italic> and description of two new species from rotting wood in China</article-title><source>MycoKeys</source><day>12</day><month>1</month><year>2021</year><volume>77</volume><fpage>27</fpage><lpage>39</lpage><pub-id pub-id-type="doi">10.3897/mycokeys.77.60077</pub-id></mixed-citation></tp:treatment-meta><tp:nomenclature><tp:taxon-name><object-id xmlns:xlink="http://www.w3.org/1999/xlink" content-type="arpha" xlink:type="simple">32E2FFB9-533C-5D1B-BF8E-45A0B8EF49F8</object-id>
              <tp:taxon-name-part taxon-name-part-type="genus" reg="Sugiyamaella">Sugiyamaella</tp:taxon-name-part>
              <tp:taxon-name-part taxon-name-part-type="species" reg="yunanensis">yunanensis</tp:taxon-name-part>
              <object-id xmlns:xlink="http://www.w3.org/1999/xlink" content-type="mycobank" xlink:type="simple">835004</object-id>
            </tp:taxon-name><tp:taxon-authority>C.Y. Chai &amp; F.L. Hui</tp:taxon-authority><tp:taxon-status xmlns:xlink="http://www.w3.org/1999/xlink" xlink:type="simple">sp. nov.</tp:taxon-status><xref ref-type="fig" rid="F2">Figure 2</xref></tp:nomenclature><tp:treatment-sec sec-type="material" id="SECID0EACAI"><title>Type.</title><p>China, Yunnan Province, Jinghong City, Mengyang Town, in rotting wood from a tropical rainforest, July 2016, K.F. Liu &amp; L. Zhang (holotype <abbrev xmlns:xlink="http://www.w3.org/1999/xlink" content-type="institution" xlink:title="Microbiology Lab, Nanyang Normal University, Henan, China" id="ABBRID0EGCAI" xlink:type="simple">NYNU</abbrev> 161059<sup>T</sup>, culture ex-type <named-content xmlns:xlink="http://www.w3.org/1999/xlink" content-type="dwc:institutional_code" xlink:type="simple">CBS</named-content> 14701).</p></tp:treatment-sec><tp:treatment-sec sec-type="etymology" id="SECID0ESCAI"><title>Etymology.</title><p>The species name <italic>yunanensis</italic> (N.L. fem. adj.) refers to the geographical origin of the type strain of this species.</p></tp:treatment-sec><tp:treatment-sec sec-type="description" id="SECID0ECDAI"><title>Description.</title><p>The cells are ovoid to elongate (2.5–5.5 × 3–7.5 μm) and occur singly or in pairs after being placed in <abbrev xmlns:xlink="http://www.w3.org/1999/xlink" xlink:title="yeast extract-malt extract" id="ABBRID0EIDAI" xlink:type="simple">YM</abbrev> broth for 3 days at 25 °C (Fig. <xref ref-type="fig" rid="F2">2A</xref>). Budding is multilateral. After 3 days of growth on <abbrev xmlns:xlink="http://www.w3.org/1999/xlink" xlink:title="yeast extract-malt extract" id="ABBRID0EQDAI" xlink:type="simple">YM</abbrev> agar at 25 °C, the colonies are white to cream-coloured, buttery and smooth, with entire margins. After 7 days at 25 °C on a Dalmau plate culture with <abbrev xmlns:xlink="http://www.w3.org/1999/xlink" xlink:title="corn-meal" id="ABBRID0EUDAI" xlink:type="simple">CM</abbrev> agar, hyphae and blastoconidia are formed (Fig. <xref ref-type="fig" rid="F2">2B</xref>). Asci or signs of conjugation were not observed on sporulation media. Glucose and d-xylose are weakly fermented. Glucose, galactose, l-sorbose, d-glucosamine, d-xylose, l-arabinose, d-arabinose, sucrose, maltose, trehalose, methyl α-d-glucoside, cellobiose, salicin, arbutin, melibiose, raffinose, inulin, ribitol, d-glucitol, d-mannitol, d-glucono-1, 5-lactone, 2-keto-d-gluconate, d-gluconate, d-glucuronate, dl-lactate, succinate, citrate and ethanol are assimilated. No growth was observed in d-ribose, l-rhamnose, lactose, melezitose, glycerol, erythritol, xylitol, galactitol, myo-inositol or methanol. In nitrogen-assimilation tests, growth is present on nitrate, nitrite, l-lysine and glucosamine, while growth is absent on ethylamine, cadaverine, creatine, creatinine, imidazole and d-tryptophan. Growth is observed at 37 °C, but not at 40 °C. Growth in the presence of 0.01% cycloheximide is present, but growth in the presence of 10% sodium chloride (<abbrev xmlns:xlink="http://www.w3.org/1999/xlink" xlink:title="sodium chloride" id="ABBRID0E3DAI" xlink:type="simple">NaCl</abbrev>) with 5% glucose and 1% acetic acid is absent. Starch-like compounds are not produced. Urease activity and diazonium blue B reactions are negative.</p><fig id="F2" position="float" orientation="portrait"><object-id xmlns:xlink="http://www.w3.org/1999/xlink" content-type="doi" xlink:type="simple">10.3897/mycokeys.77.60077.figure2</object-id><object-id xmlns:xlink="http://www.w3.org/1999/xlink" content-type="arpha" xlink:type="simple">37F33C79-4E89-5185-A75D-482879AF4B0A</object-id><label>Figure 2.</label><caption><p>Morphology of <italic><tp:taxon-name><tp:taxon-name-part taxon-name-part-type="genus" reg="Sugiyamaella">S.</tp:taxon-name-part> <tp:taxon-name-part taxon-name-part-type="species" reg="yunanensis">yunanensis</tp:taxon-name-part></tp:taxon-name></italic><bold>A</bold> budding cells after 3 days in <abbrev xmlns:xlink="http://www.w3.org/1999/xlink" xlink:title="yeast extract-malt extract" id="ABBRID0EVEAI" xlink:type="simple">YM</abbrev> broth at 25 °C <bold>B</bold> hyphae and blastoconidia on corn-meal agar after 7 days at 25 °C. Scale bars: 10 μm.</p></caption><graphic xmlns:xlink="http://www.w3.org/1999/xlink" xlink:href="mycokeys-77-027-g002.jpg" position="float" orientation="portrait" xlink:type="simple" id="oo_496552.jpg"><uri content-type="original_file" xlink:type="simple">https://binary.pensoft.net/fig/496552</uri></graphic></fig></tp:treatment-sec><tp:treatment-sec sec-type="Additional isolate examined" id="SECID0EAFAI"><title>Additional isolate examined.</title><p>China, Yunnan Province, Jinghong City, Mengyang Town, in rotting wood from a tropical rainforest, July 2016, K.F. Liu &amp; L. Zhang, <abbrev xmlns:xlink="http://www.w3.org/1999/xlink" content-type="institution" xlink:title="Microbiology Lab, Nanyang Normal University, Henan, China" id="ABBRID0EGFAI" xlink:type="simple">NYNU</abbrev> 16113.</p></tp:treatment-sec><tp:treatment-sec sec-type="GenBank accession numbers" id="SECID0ELFAI"><title>GenBank accession numbers.</title><p>holotype <abbrev xmlns:xlink="http://www.w3.org/1999/xlink" content-type="institution" xlink:title="Microbiology Lab, Nanyang Normal University, Henan, China" id="ABBRID0ERFAI" xlink:type="simple">NYNU</abbrev> 161059<sup>T</sup> (ITS: <ext-link xmlns:xlink="http://www.w3.org/1999/xlink" ext-link-type="gen" xlink:href="MT257259" xlink:type="simple">MT257259</ext-link>; <abbrev xmlns:xlink="http://www.w3.org/1999/xlink" xlink:title="nrLSU rDNA" id="ABBRID0E4FAI" xlink:type="simple">nrLSU</abbrev> D1/D2: <ext-link xmlns:xlink="http://www.w3.org/1999/xlink" ext-link-type="gen" xlink:href="MT257257" xlink:type="simple">MT257257</ext-link>); additional isolate <abbrev xmlns:xlink="http://www.w3.org/1999/xlink" content-type="institution" xlink:title="Microbiology Lab, Nanyang Normal University, Henan, China" id="ABBRID0EGGAI" xlink:type="simple">NYNU</abbrev> 16113 (ITS: <ext-link xmlns:xlink="http://www.w3.org/1999/xlink" ext-link-type="gen" xlink:href="MT257256" xlink:type="simple">MT257256</ext-link>; <abbrev xmlns:xlink="http://www.w3.org/1999/xlink" xlink:title="nrLSU rDNA" id="ABBRID0EQGAI" xlink:type="simple">nrLSU</abbrev> D1/D2: <ext-link xmlns:xlink="http://www.w3.org/1999/xlink" ext-link-type="gen" xlink:href="MT257261" xlink:type="simple">MT257261</ext-link>).</p></tp:treatment-sec><tp:treatment-sec sec-type="notes" id="SECID0EZGAI"><title>Notes.</title><p>Two isolates, representing <italic><tp:taxon-name><tp:taxon-name-part taxon-name-part-type="genus" reg="Sugiyamaella">S.</tp:taxon-name-part> <tp:taxon-name-part taxon-name-part-type="species" reg="yunanensis">yunanensis</tp:taxon-name-part></tp:taxon-name></italic>, are retrieved in a well-supported clade and appear most closely related to <italic><tp:taxon-name><tp:taxon-name-part taxon-name-part-type="genus" reg="Sugiyamaella">S.</tp:taxon-name-part> <tp:taxon-name-part taxon-name-part-type="species" reg="valdiviana">valdiviana</tp:taxon-name-part></tp:taxon-name></italic> (Fig. <xref ref-type="fig" rid="F1">1</xref>). <italic><tp:taxon-name><tp:taxon-name-part taxon-name-part-type="genus" reg="Sugiyamaella">Sugiyamaella</tp:taxon-name-part> <tp:taxon-name-part taxon-name-part-type="species" reg="yunanensis">yunanensis</tp:taxon-name-part></tp:taxon-name></italic> can be distinguished from <italic><tp:taxon-name><tp:taxon-name-part taxon-name-part-type="genus" reg="Sugiyamaella">S.</tp:taxon-name-part> <tp:taxon-name-part taxon-name-part-type="species" reg="valdiviana">valdiviana</tp:taxon-name-part></tp:taxon-name></italic>, based on ITS and <abbrev xmlns:xlink="http://www.w3.org/1999/xlink" xlink:title="nrLSU rDNA" id="ABBRID0EPIAI" xlink:type="simple">nrLSU</abbrev> D1/D2 loci (6/510 in ITS and 7/557 in <abbrev xmlns:xlink="http://www.w3.org/1999/xlink" xlink:title="nrLSU rDNA" id="ABBRID0ETIAI" xlink:type="simple">nrLSU</abbrev> D1/D2). Physiologically, <italic><tp:taxon-name><tp:taxon-name-part taxon-name-part-type="genus" reg="Sugiyamaella">S.</tp:taxon-name-part> <tp:taxon-name-part taxon-name-part-type="species" reg="yunanensis">yunanensis</tp:taxon-name-part></tp:taxon-name></italic> differs from <italic><tp:taxon-name><tp:taxon-name-part taxon-name-part-type="genus" reg="Sugiyamaella">S.</tp:taxon-name-part> <tp:taxon-name-part taxon-name-part-type="species" reg="valdiviana">valdiviana</tp:taxon-name-part></tp:taxon-name></italic> by its ability to assimilate inulin and dl-lactate and its inability to assimilate melezitose, glycerol and myo-inositol. Additionally, <italic><tp:taxon-name><tp:taxon-name-part taxon-name-part-type="genus" reg="Sugiyamaella">S.</tp:taxon-name-part> <tp:taxon-name-part taxon-name-part-type="species" reg="valdiviana">valdiviana</tp:taxon-name-part></tp:taxon-name></italic> grows in the presence of 0.1% cycloheximide, while <italic><tp:taxon-name><tp:taxon-name-part taxon-name-part-type="genus" reg="Sugiyamaella">S.</tp:taxon-name-part> <tp:taxon-name-part taxon-name-part-type="species" reg="yunanensis">yunanensis</tp:taxon-name-part></tp:taxon-name></italic> does not (<xref ref-type="bibr" rid="B10">Kurtzman 2007</xref>).</p></tp:treatment-sec><tp:treatment-sec><!--Section generated to contain objects referenced in tp:taxon-treatment.--><fig id="F1" position="float" orientation="portrait"><object-id xmlns:xlink="http://www.w3.org/1999/xlink" content-type="doi" xlink:type="simple">10.3897/mycokeys.77.60077.figure1</object-id><object-id xmlns:xlink="http://www.w3.org/1999/xlink" content-type="arpha" xlink:type="simple">C1F142BB-DC93-5DD3-8A4E-C316260E1600</object-id><label>Figure 1.</label><caption><p>Maximum Likelihood phylogenetic tree of <italic><tp:taxon-name><tp:taxon-name-part taxon-name-part-type="genus" reg="Sugiyamaella">Sugiyamaella</tp:taxon-name-part></tp:taxon-name></italic> inferred from the combined ITS and <abbrev xmlns:xlink="http://www.w3.org/1999/xlink" xlink:title="nrLSU rDNA" id="ABBRID0EN6BG" xlink:type="simple">nrLSU</abbrev> dataset and rooted with <italic><tp:taxon-name><tp:taxon-name-part taxon-name-part-type="genus" reg="Schizosaccharomyces">Schizosaccharomyces</tp:taxon-name-part> <tp:taxon-name-part taxon-name-part-type="species" reg="pombe">pombe</tp:taxon-name-part></tp:taxon-name></italic><abbrev xmlns:xlink="http://www.w3.org/1999/xlink" content-type="institution" xlink:title="Agricultural Research Service Culture Collection, Peoria, IL, USA" id="ABBRID0E36BG" xlink:type="simple">NRRL</abbrev> Y-12796. The <abbrev xmlns:xlink="http://www.w3.org/1999/xlink" xlink:title="Maximum Likelihood" id="ABBRID0ECAAI" xlink:type="simple">ML</abbrev> and <abbrev xmlns:xlink="http://www.w3.org/1999/xlink" xlink:title="Maximum Parsimony" id="ABBRID0EGAAI" xlink:type="simple">MP</abbrev> bootstrap support values above 50% are shown at the first and second positions, respectively. Newly-sequenced collections are in black boldface.</p></caption><graphic xmlns:xlink="http://www.w3.org/1999/xlink" xlink:href="mycokeys-77-027-g001.jpg" position="float" orientation="portrait" xlink:type="simple" id="oo_496551.jpg"><uri content-type="original_file" xlink:type="simple">https://binary.pensoft.net/fig/496551</uri></graphic></fig></tp:treatment-sec><ref-list><ref id="B10"><mixed-citation xmlns:xlink="http://www.w3.org/1999/xlink" xlink:type="simple"><person-group><name name-style="western"><surname>Kurtzman</surname><given-names>CP</given-names></name></person-group> (<year>2007</year>) <article-title>Eleven new species of <italic><tp:taxon-name><tp:taxon-name-part taxon-name-part-type="genus">Sugiyamaella</tp:taxon-name-part></tp:taxon-name></italic> and <italic><tp:taxon-name><tp:taxon-name-part taxon-name-part-type="genus">Candida</tp:taxon-name-part></tp:taxon-name></italic> from forest habitats.</article-title><source>FEMS Yeast Research</source><volume>7</volume>: <fpage>1046</fpage>–<lpage>1063</lpage>. <ext-link xlink:type="simple" ext-link-type="doi" xlink:href="10.1111/j.1567-1364.2007.00224.x">https://doi.org/10.1111/j.1567-1364.2007.00224.x</ext-link></mixed-citation></ref></ref-list></tp:taxon-treatment>
