# Supplementary material for: Diversity of the genus Sugiyamaella and description of two new species from rotting wood in China
Source: MycoKeys. 2021 Jan 12;77:27–39. doi: 10.3897/mycokeys.77.60077 (PMC7815693; doi:10.3897/mycokeys.77.60077)
Supplement: XML Treatment for Sugiyamaella chuxiongensis [file mycokeys.77.60077-treatment2.xml]

<!DOCTYPE tp:taxon-treatment
  PUBLIC "-//TaxonX//DTD Taxonomic Treatment Publishing DTD v0 20100105//EN" "tax-treatment-NSO.dtd">
<tp:taxon-treatment xmlns:tp="http://www.plazi.org/taxpub"><tp:treatment-meta><kwd-group><label>Taxon classification</label><kwd><named-content xmlns:xlink="http://www.w3.org/1999/xlink" content-type="kingdom">Fungi</named-content></kwd><kwd><named-content xmlns:xlink="http://www.w3.org/1999/xlink" content-type="order">Saccharomycetales</named-content></kwd><kwd><named-content xmlns:xlink="http://www.w3.org/1999/xlink" content-type="family">Trichomonascaceae</named-content></kwd></kwd-group><mixed-citation publication-type="journal"><person-group><name><surname>Shi</surname><given-names>Cheng-Feng</given-names></name><name><surname>Zhang</surname><given-names>Kai-Hong</given-names></name><name><surname>Chai</surname><given-names>Chun-Yue</given-names></name><name><surname>Yan</surname><given-names>Zhen-Li</given-names></name><name><surname>Hui</surname><given-names>Feng-Li</given-names></name></person-group><article-title>Diversity of the genus <italic><tp:taxon-name><tp:taxon-name-part taxon-name-part-type="genus" reg="Sugiyamaella">Sugiyamaella</tp:taxon-name-part></tp:taxon-name></italic> and description of two new species from rotting wood in China</article-title><source>MycoKeys</source><day>12</day><month>1</month><year>2021</year><volume>77</volume><fpage>27</fpage><lpage>39</lpage><pub-id pub-id-type="doi">10.3897/mycokeys.77.60077</pub-id></mixed-citation></tp:treatment-meta><tp:nomenclature><tp:taxon-name><object-id xmlns:xlink="http://www.w3.org/1999/xlink" content-type="arpha" xlink:type="simple">5534E525-864B-5D30-B0A7-EA442993E812</object-id>
              <tp:taxon-name-part taxon-name-part-type="genus" reg="Sugiyamaella">Sugiyamaella</tp:taxon-name-part>
              <tp:taxon-name-part taxon-name-part-type="species" reg="chuxiongensis">chuxiongensis</tp:taxon-name-part>
              <object-id xmlns:xlink="http://www.w3.org/1999/xlink" content-type="mycobank" xlink:type="simple">835005</object-id>
            </tp:taxon-name><tp:taxon-authority>C.Y. Chai &amp; F.L. Hui</tp:taxon-authority><tp:taxon-status xmlns:xlink="http://www.w3.org/1999/xlink" xlink:type="simple">sp. nov.</tp:taxon-status><xref ref-type="fig" rid="F3">Figure 3</xref></tp:nomenclature><tp:treatment-sec sec-type="material" id="SECID0EULAI"><title>Type.</title><p>China, Yunnan Province, Chuxiong City, Zixi Town, in rotting wood from Zixi Mountain, August 2018, K.F. Liu &amp; Z.W. Xi (holotype <abbrev xmlns:xlink="http://www.w3.org/1999/xlink" content-type="institution" xlink:title="Microbiology Lab, Nanyang Normal University, Henan, China" id="ABBRID0E1LAI" xlink:type="simple">NYNU</abbrev> 181038<sup>T</sup>, culture ex-type <named-content xmlns:xlink="http://www.w3.org/1999/xlink" content-type="dwc:institutional_code" xlink:type="simple">CBS</named-content> 16006, CICC 33361).</p></tp:treatment-sec><tp:treatment-sec sec-type="description" id="SECID0EGMAI"><title>Description.</title><p>The cells are ovoid to elongate (2.5–4 × 3–4.5 μm) and occur singly or in pairs after growth in a <abbrev xmlns:xlink="http://www.w3.org/1999/xlink" xlink:title="yeast extract-malt extract" id="ABBRID0EMMAI" xlink:type="simple">YM</abbrev> broth for 3 days at 25 °C (Fig. <xref ref-type="fig" rid="F3">3A</xref>). Budding is multilateral. After 3 days of growth on <abbrev xmlns:xlink="http://www.w3.org/1999/xlink" xlink:title="yeast extract-malt extract" id="ABBRID0EUMAI" xlink:type="simple">YM</abbrev> agar at 25 °C, the colonies are white to cream-coloured, buttery and smooth with entire margins. After 7 days at 25 °C, on a Dalmau plate culture with <abbrev xmlns:xlink="http://www.w3.org/1999/xlink" xlink:title="corn-meal" id="ABBRID0EYMAI" xlink:type="simple">CM</abbrev> agar, hyphae and blastoconidia are formed (Fig. <xref ref-type="fig" rid="F3">3B</xref>). Asci or signs of conjugation were not observed on sporulation media. Fermentation of sugars is absent. Glucose, galactose, l-sorbose, d-glucosamine, d-ribose, d-xylose, l-arabinose, d-arabinose, sucrose, maltose, trehalose, methyl α-d-glucoside, cellobiose, salicin, arbutin, melibiose, raffinose, melezitose, inulin, erythritol, ribitol, xylitol, d-glucitol, d-mannitol, d-glucitol, d-mannitol, galactitol, myo-inositol, 2-keto-d-gluconate, succinate, citrate and ethanol are assimilated. No growth was observed in l-rhamnose, lactose, glycerol, d-gluconate, dl-lactate or methanol. In nitrogen-assimilation tests, growth is present on nitrate, nitrite, ethylamine, cadaverine, creatine, creatinine, glucosamine and d-tryptophan, while growth is absent on l-lysine and imidazole. Growth was observed at 35 °C, but not at 37 °C. Growth in the presence of 0.1% cycloheximide, 10% <abbrev xmlns:xlink="http://www.w3.org/1999/xlink" xlink:title="sodium chloride" id="ABBRID0EANAI" xlink:type="simple">NaCl</abbrev> with 5% glucose and 1% acetic acid is present, but growth in the presence of 16% <abbrev xmlns:xlink="http://www.w3.org/1999/xlink" xlink:title="sodium chloride" id="ABBRID0EENAI" xlink:type="simple">NaCl</abbrev> with 5% glucose is absent. Starch-like compounds are not produced. Urease activity and diazonium blue B reactions are negative.</p><fig id="F3" position="float" orientation="portrait"><object-id xmlns:xlink="http://www.w3.org/1999/xlink" content-type="doi" xlink:type="simple">10.3897/mycokeys.77.60077.figure3</object-id><object-id xmlns:xlink="http://www.w3.org/1999/xlink" content-type="arpha" xlink:type="simple">4CF3458A-A6DF-5101-93A0-1E40D79115AF</object-id><label>Figure 3.</label><caption><p>Morphology of <italic><tp:taxon-name><tp:taxon-name-part taxon-name-part-type="genus" reg="Sugiyamaella">S.</tp:taxon-name-part> <tp:taxon-name-part taxon-name-part-type="species" reg="chuxiongensis">chuxiongensis</tp:taxon-name-part></tp:taxon-name></italic><bold>A</bold> budding cells after 3 days in <abbrev xmlns:xlink="http://www.w3.org/1999/xlink" xlink:title="yeast extract-malt extract" id="ABBRID0E4NAI" xlink:type="simple">YM</abbrev> broth at 25 °C <bold>B</bold> hyphae and blastoconidia on corn-meal agar after 7 days at 25 °C. Scale bars: 10 μm.</p></caption><graphic xmlns:xlink="http://www.w3.org/1999/xlink" xlink:href="mycokeys-77-027-g003.jpg" position="float" orientation="portrait" xlink:type="simple" id="oo_496553.jpg"><uri content-type="original_file" xlink:type="simple">https://binary.pensoft.net/fig/496553</uri></graphic></fig></tp:treatment-sec><tp:treatment-sec sec-type="Additional isolates examined" id="SECID0EIOAI"><title>Additional isolates examined.</title><p>China, Yunnan Province, Chuxiong City, Zixi Town, in rotting wood from Zixi Mountain, August 2018, K.F. Liu &amp; Z.W. Xi, <abbrev xmlns:xlink="http://www.w3.org/1999/xlink" content-type="institution" xlink:title="Microbiology Lab, Nanyang Normal University, Henan, China" id="ABBRID0EOOAI" xlink:type="simple">NYNU</abbrev> 18521, <abbrev xmlns:xlink="http://www.w3.org/1999/xlink" content-type="institution" xlink:title="Microbiology Lab, Nanyang Normal University, Henan, China" id="ABBRID0ETOAI" xlink:type="simple">NYNU</abbrev> 18634.</p></tp:treatment-sec><tp:treatment-sec sec-type="GenBank accession numbers" id="SECID0EYOAI"><title>GenBank accession numbers.</title><p>holotype <abbrev xmlns:xlink="http://www.w3.org/1999/xlink" content-type="institution" xlink:title="Microbiology Lab, Nanyang Normal University, Henan, China" id="ABBRID0E5OAI" xlink:type="simple">NYNU</abbrev> 181038<sup>T</sup> (ITS: <ext-link xmlns:xlink="http://www.w3.org/1999/xlink" ext-link-type="gen" xlink:href="MK682800" xlink:type="simple">MK682800</ext-link>; <abbrev xmlns:xlink="http://www.w3.org/1999/xlink" xlink:title="nrLSU rDNA" id="ABBRID0EKPAI" xlink:type="simple">nrLSU</abbrev> D1/D2: <ext-link xmlns:xlink="http://www.w3.org/1999/xlink" ext-link-type="gen" xlink:href="MK682795" xlink:type="simple">MK682795</ext-link>); additional isolates <abbrev xmlns:xlink="http://www.w3.org/1999/xlink" content-type="institution" xlink:title="Microbiology Lab, Nanyang Normal University, Henan, China" id="ABBRID0ETPAI" xlink:type="simple">NYNU</abbrev> 18521 (ITS: <ext-link xmlns:xlink="http://www.w3.org/1999/xlink" ext-link-type="gen" xlink:href="MT257260" xlink:type="simple">MT257260</ext-link>; <abbrev xmlns:xlink="http://www.w3.org/1999/xlink" xlink:title="nrLSU rDNA" id="ABBRID0E4PAI" xlink:type="simple">nrLSU</abbrev> D1/D2: <ext-link xmlns:xlink="http://www.w3.org/1999/xlink" ext-link-type="gen" xlink:href="MT257255" xlink:type="simple">MT257255</ext-link>) and <abbrev xmlns:xlink="http://www.w3.org/1999/xlink" content-type="institution" xlink:title="Microbiology Lab, Nanyang Normal University, Henan, China" id="ABBRID0EGQAI" xlink:type="simple">NYNU</abbrev> 18634 (ITS: <ext-link xmlns:xlink="http://www.w3.org/1999/xlink" ext-link-type="gen" xlink:href="MT257258" xlink:type="simple">MT257258</ext-link>; <abbrev xmlns:xlink="http://www.w3.org/1999/xlink" xlink:title="nrLSU rDNA" id="ABBRID0EQQAI" xlink:type="simple">nrLSU</abbrev> D1/D2: <ext-link xmlns:xlink="http://www.w3.org/1999/xlink" ext-link-type="gen" xlink:href="MT257262" xlink:type="simple">MT257262</ext-link>).</p></tp:treatment-sec><tp:treatment-sec sec-type="notes" id="SECID0EZQAI"><title>Notes.</title><p>We generated sequences for three isolates of <italic><tp:taxon-name><tp:taxon-name-part taxon-name-part-type="genus" reg="Sugiyamaella">S.</tp:taxon-name-part> <tp:taxon-name-part taxon-name-part-type="species" reg="chuxiong">chuxiong</tp:taxon-name-part></tp:taxon-name></italic>, <abbrev xmlns:xlink="http://www.w3.org/1999/xlink" content-type="institution" xlink:title="Microbiology Lab, Nanyang Normal University, Henan, China" id="ABBRID0EKRAI" xlink:type="simple">NYNU</abbrev> 18521, <abbrev xmlns:xlink="http://www.w3.org/1999/xlink" content-type="institution" xlink:title="Microbiology Lab, Nanyang Normal University, Henan, China" id="ABBRID0EPRAI" xlink:type="simple">NYNU</abbrev> 181038 and <abbrev xmlns:xlink="http://www.w3.org/1999/xlink" content-type="institution" xlink:title="Microbiology Lab, Nanyang Normal University, Henan, China" id="ABBRID0EURAI" xlink:type="simple">NYNU</abbrev> 18634. This new species is phylogenetically most closely related to <italic><tp:taxon-name><tp:taxon-name-part taxon-name-part-type="genus" reg="Sugiyamaella">S.</tp:taxon-name-part> <tp:taxon-name-part taxon-name-part-type="species" reg="valenteae">valenteae</tp:taxon-name-part></tp:taxon-name></italic> and <italic><tp:taxon-name><tp:taxon-name-part taxon-name-part-type="genus" reg="Sugiyamaella">S.</tp:taxon-name-part> <tp:taxon-name-part taxon-name-part-type="species" reg="ayubii">ayubii</tp:taxon-name-part></tp:taxon-name></italic> (Fig. <xref ref-type="fig" rid="F1">1</xref>). <italic><tp:taxon-name><tp:taxon-name-part taxon-name-part-type="genus" reg="Sugiyamaella">Sugiyamaella</tp:taxon-name-part> <tp:taxon-name-part taxon-name-part-type="species" reg="chuxiong">chuxiong</tp:taxon-name-part></tp:taxon-name></italic> can be distinguished from <italic><tp:taxon-name><tp:taxon-name-part taxon-name-part-type="genus" reg="Sugiyamaella">S.</tp:taxon-name-part> <tp:taxon-name-part taxon-name-part-type="species" reg="valenteae">valenteae</tp:taxon-name-part></tp:taxon-name></italic>, based on ITS and <abbrev xmlns:xlink="http://www.w3.org/1999/xlink" xlink:title="nrLSU rDNA" id="ABBRID0EJTAI" xlink:type="simple">nrLSU</abbrev> D1/D2 loci (33/454 in ITS and 15/513 in <abbrev xmlns:xlink="http://www.w3.org/1999/xlink" xlink:title="nrLSU rDNA" id="ABBRID0ENTAI" xlink:type="simple">nrLSU</abbrev> D1/D2) and from <italic><tp:taxon-name><tp:taxon-name-part taxon-name-part-type="genus" reg="Sugiyamaella">S.</tp:taxon-name-part> <tp:taxon-name-part taxon-name-part-type="species" reg="ayubii">ayubii</tp:taxon-name-part></tp:taxon-name></italic>, based on ITS and <abbrev xmlns:xlink="http://www.w3.org/1999/xlink" xlink:title="nrLSU rDNA" id="ABBRID0E3TAI" xlink:type="simple">nrLSU</abbrev> D1/D2 (42/499 in ITS and 35/565 in <abbrev xmlns:xlink="http://www.w3.org/1999/xlink" xlink:title="nrLSU rDNA" id="ABBRID0EAUAI" xlink:type="simple">nrLSU</abbrev> D1/D2). Physiologically, <italic><tp:taxon-name><tp:taxon-name-part taxon-name-part-type="genus" reg="Sugiyamaella">S.</tp:taxon-name-part> <tp:taxon-name-part taxon-name-part-type="species" reg="chuxiong">chuxiong</tp:taxon-name-part></tp:taxon-name></italic> can be differentiated from <italic><tp:taxon-name><tp:taxon-name-part taxon-name-part-type="genus" reg="Sugiyamaella">S.</tp:taxon-name-part> <tp:taxon-name-part taxon-name-part-type="species" reg="valenteae">valenteae</tp:taxon-name-part></tp:taxon-name></italic> by its ability to assimilate d-arabinose, sucrose, salicin, melibiose, raffinose, melezitose and inulin and its inability to ferment glucose and grow at 37 °C (<xref ref-type="bibr" rid="B22">Sena et al. 2017</xref>). Similarly, the ability to assimilate salicin, inulin, erythritol and galactitol and the inability to assimilate l-rhamnose are the primary differences between <italic><tp:taxon-name><tp:taxon-name-part taxon-name-part-type="genus" reg="Sugiyamaella">S.</tp:taxon-name-part> <tp:taxon-name-part taxon-name-part-type="species" reg="chuxiong">chuxiong</tp:taxon-name-part></tp:taxon-name></italic> and <italic><tp:taxon-name><tp:taxon-name-part taxon-name-part-type="genus" reg="Sugiyamaella">S.</tp:taxon-name-part> <tp:taxon-name-part taxon-name-part-type="species" reg="ayubii">ayubii</tp:taxon-name-part></tp:taxon-name></italic>. Additionally, <italic><tp:taxon-name><tp:taxon-name-part taxon-name-part-type="genus" reg="Sugiyamaella">S.</tp:taxon-name-part> <tp:taxon-name-part taxon-name-part-type="species" reg="ayubii">ayubii</tp:taxon-name-part></tp:taxon-name></italic> can ferment glucose, while <italic><tp:taxon-name><tp:taxon-name-part taxon-name-part-type="genus" reg="Sugiyamaella">S.</tp:taxon-name-part> <tp:taxon-name-part taxon-name-part-type="species" reg="chuxiong">chuxiong</tp:taxon-name-part></tp:taxon-name></italic> cannot (<xref ref-type="bibr" rid="B22">Sena et al. 2017</xref>).</p></tp:treatment-sec><tp:treatment-sec><!--Section generated to contain objects referenced in tp:taxon-treatment.--><fig id="F1" position="float" orientation="portrait"><object-id xmlns:xlink="http://www.w3.org/1999/xlink" content-type="doi" xlink:type="simple">10.3897/mycokeys.77.60077.figure1</object-id><object-id xmlns:xlink="http://www.w3.org/1999/xlink" content-type="arpha" xlink:type="simple">C1F142BB-DC93-5DD3-8A4E-C316260E1600</object-id><label>Figure 1.</label><caption><p>Maximum Likelihood phylogenetic tree of <italic><tp:taxon-name><tp:taxon-name-part taxon-name-part-type="genus" reg="Sugiyamaella">Sugiyamaella</tp:taxon-name-part></tp:taxon-name></italic> inferred from the combined ITS and <abbrev xmlns:xlink="http://www.w3.org/1999/xlink" xlink:title="nrLSU rDNA" id="ABBRID0EN6BG" xlink:type="simple">nrLSU</abbrev> dataset and rooted with <italic><tp:taxon-name><tp:taxon-name-part taxon-name-part-type="genus" reg="Schizosaccharomyces">Schizosaccharomyces</tp:taxon-name-part> <tp:taxon-name-part taxon-name-part-type="species" reg="pombe">pombe</tp:taxon-name-part></tp:taxon-name></italic><abbrev xmlns:xlink="http://www.w3.org/1999/xlink" content-type="institution" xlink:title="Agricultural Research Service Culture Collection, Peoria, IL, USA" id="ABBRID0E36BG" xlink:type="simple">NRRL</abbrev> Y-12796. The <abbrev xmlns:xlink="http://www.w3.org/1999/xlink" xlink:title="Maximum Likelihood" id="ABBRID0ECAAI" xlink:type="simple">ML</abbrev> and <abbrev xmlns:xlink="http://www.w3.org/1999/xlink" xlink:title="Maximum Parsimony" id="ABBRID0EGAAI" xlink:type="simple">MP</abbrev> bootstrap support values above 50% are shown at the first and second positions, respectively. Newly-sequenced collections are in black boldface.</p></caption><graphic xmlns:xlink="http://www.w3.org/1999/xlink" xlink:href="mycokeys-77-027-g001.jpg" position="float" orientation="portrait" xlink:type="simple" id="oo_496551.jpg"><uri content-type="original_file" xlink:type="simple">https://binary.pensoft.net/fig/496551</uri></graphic></fig></tp:treatment-sec><ref-list><ref id="B22"><mixed-citation xmlns:xlink="http://www.w3.org/1999/xlink" xlink:type="simple"><person-group><name name-style="western"><surname>Sena</surname><given-names>LM</given-names></name><name name-style="western"><surname>Morais</surname><given-names>CG</given-names></name><name name-style="western"><surname>Lopes</surname><given-names>MR</given-names></name><name name-style="western"><surname>Santos</surname><given-names>RO</given-names></name><name name-style="western"><surname>Uetanabaro</surname><given-names>APT</given-names></name><name name-style="western"><surname>Morais</surname><given-names>PB</given-names></name><name name-style="western"><surname>Vital</surname><given-names>MJS</given-names></name><name name-style="western"><surname>de Morais</surname><given-names>Jr MA</given-names></name><name name-style="western"><surname>Lachance</surname><given-names>MA</given-names></name><name name-style="western"><surname>Rosa</surname><given-names>CA</given-names></name></person-group> (<year>2017</year>) <article-title>d-Xylose fermentation, xylitol production and xylanase activities by seven new species of <italic><tp:taxon-name><tp:taxon-name-part taxon-name-part-type="genus">Sugiyamaella</tp:taxon-name-part></tp:taxon-name></italic>.</article-title><source>Antonie van Leeuwenhoek International Journal of General and Molecular Microbiology</source><volume>110</volume>: <fpage>53</fpage>–<lpage>67</lpage>. <ext-link xlink:type="simple" ext-link-type="doi" xlink:href="10.1007/s10482-016-0775-5">https://doi.org/10.1007/s10482-016-0775-5</ext-link></mixed-citation></ref></ref-list></tp:taxon-treatment>
